# Supplementary material for: AHR Deficiency Exacerbates Hepatic Cholesterol Accumulation via Inhibiting Bile Acid Synthesis in MAFLD Rats
Source: Int J Mol Sci. 2025 Dec 29;27(1):349. doi: 10.3390/ijms27010349 (PMC12785682; doi:10.3390/ijms27010349)
Supplement: Supplementary file 1 [file ijms-27-00349-s001.zip]

Archive with 1 entries (1 files):
- ijms-3989332-supplementary.pdf
